# Supplementary material for: The Rise of China in Fungal Taxonomic Studies and Biodiversity Cataloging in the Past Decade
Source: J Fungi (Basel). 2026 Jan 31;12(2):101. doi: 10.3390/jof12020101 (PMC12941971; doi:10.3390/jof12020101)
Supplement: Supplementary file 1 [file jof-12-00101-s001.zip]

Archive with 2 entries (2 files):
- File_S1_PRISMA_2020_checklist.pdf
- File_S2_PRISMA_2020_abstract_checklist.pdf
